# Supplementary material for: Application of High-Resolution Mass Spectrometry for Ciguatoxin Detection in Fish from the Asia–Pacific Region
Source: Toxins (Basel). 2025 Feb 20;17(3):100. doi: 10.3390/toxins17030100 (PMC11946577; doi:10.3390/toxins17030100)
Supplement: Supplementary file 1 [file toxins-17-00100-s001.zip]

Archive with 1 entries (1 files):
- toxins-3413042-supplementary.pdf
